# Supplementary material for: Synthetic Soil Aggregates: Bioprinted Habitats for High-Throughput Microbial Metaphenomics
Source: Microorganisms. 2022 Apr 30;10(5):944. doi: 10.3390/microorganisms10050944 (PMC9146112; doi:10.3390/microorganisms10050944)
Supplement: Supplementary file 1 [file microorganisms-10-00944-s001.zip]

Archive with 1 entries (1 files):
- microorganisms-1685382-supplementary.pdf
